# Supplementary material for: Administration of novobiocin and apomorphine mitigates cholera toxin mediated cellular toxicity: Lessons from cholera toxin yeast model system
Source: PLoS One. 2024 Dec 5;19(12):e0315052. doi: 10.1371/journal.pone.0315052 (PMC11620602; doi:10.1371/journal.pone.0315052)
Supplement: S1 Data set — (ZIP) [file pone.0315052.s004.zip]

Archive with 45 entries (43 files):
- minimal_data_set/
- minimal_data_set/Fig 4_Microscopy_Raw/
- minimal_data_set/Fig 4_Microscopy_Raw/.DS_Store
- minimal_data_set/Fig 4_Microscopy_Raw/._.DS_Store
- minimal_data_set/Fig 4_Microscopy_Raw/._Apo 10.tif
- minimal_data_set/Fig 4_Microscopy_Raw/._Apo 20.tif
- minimal_data_set/Fig 4_Microscopy_Raw/._Apo10 + N100.tif
- minimal_data_set/Fig 4_Microscopy_Raw/._control.tif
- minimal_data_set/Fig 4_Microscopy_Raw/._CT 20.tif
- minimal_data_set/Fig 4_Microscopy_Raw/._CT 5.tif
- minimal_data_set/Fig 4_Microscopy_Raw/._CT20+A10+N100.tif
- minimal_data_set/Fig 4_Microscopy_Raw/._CT20+A10.tif
- minimal_data_set/Fig 4_Microscopy_Raw/._CT20+A20.tif
- minimal_data_set/Fig 4_Microscopy_Raw/._CT20+N100.tif
- minimal_data_set/Fig 4_Microscopy_Raw/._CT20+N200.tif
- minimal_data_set/Fig 4_Microscopy_Raw/._CT20.tif
- minimal_data_set/Fig 4_Microscopy_Raw/._CT5+ A10.tif
- minimal_data_set/Fig 4_Microscopy_Raw/._CT5+A10+N100.tif
- minimal_data_set/Fig 4_Microscopy_Raw/._CT5+A20.tif
- minimal_data_set/Fig 4_Microscopy_Raw/._CT5+N100.tif
- minimal_data_set/Fig 4_Microscopy_Raw/._CT5+N200.tif
- minimal_data_set/Fig 4_Microscopy_Raw/._CT5.tif
- minimal_data_set/Fig 4_Microscopy_Raw/._Novo 100.tif
- minimal_data_set/Fig 4_Microscopy_Raw/._Novo 200.tif
- minimal_data_set/Fig 4_Microscopy_Raw/CT 10.tif
- minimal_data_set/Fig 4_Microscopy_Raw/CT10+ A10.tif
- minimal_data_set/Fig 4_Microscopy_Raw/CT10+A10+N100.tif
- minimal_data_set/Fig 4_Microscopy_Raw/CT10+A20.tif
- minimal_data_set/Fig 4_Microscopy_Raw/CT10+N100.tif
- minimal_data_set/Fig 4_Microscopy_Raw/CT10+N200.tif
- minimal_data_set/Fig 4_Microscopy_Raw/CT40+A10+N100.tif
- minimal_data_set/Fig 4_Microscopy_Raw/CT40+A10.tif
- minimal_data_set/Fig 4_Microscopy_Raw/CT40+A20.tif
- minimal_data_set/Fig 4_Microscopy_Raw/CT40+N100.tif
- minimal_data_set/Fig 4_Microscopy_Raw/CT40+N200.tif
- minimal_data_set/Fig 4_Microscopy_Raw/CT40.tif
- minimal_data_set/Fig 4_Microscopy_Raw/Untreated.tif
- minimal_data_set/Fig_1B_Raw.xlsx
- minimal_data_set/Fig_1D_Raw.xlsx
- minimal_data_set/Fig_1F_Raw.xlsx
- minimal_data_set/Fig_2E_raw.xlsx
- minimal_data_set/Fig_3B_Raw.xlsx
- minimal_data_set/Fig_4B_Live_cell_raw.xlsx
- minimal_data_set/Fig_4B_MFI_raw.xlsx
- minimal_data_set/Minimal_data_set_uncropped images_images.pdf
