# Supplementary material for: Administration of novobiocin and apomorphine mitigates cholera toxin mediated cellular toxicity: Lessons from cholera toxin yeast model system
Source: PLoS One. 2024 Dec 5;19(12):e0315052. doi: 10.1371/journal.pone.0315052 (PMC11620602; doi:10.1371/journal.pone.0315052)
Supplement: S1 Data set — (ZIP) [file pone.0315052.s004.zip › minimal_data_set/Fig_1B_Raw.xlsx]

## Sheet: Sheet1
Raw values
Culture	0	3:00:00	6:00:00	9:00:00	12:00:00	15:00:00	18:00:00	21:00:00	24h
pESC-Leu glu 26.9.18	0.05	0.13	0.218	0.627	1.86	3.53	5.2	5.8	6.14
4.9.17	0.05	0.2105	0.53	0.865	1.395	2.817	5.075	5.25	5.375
	0.05	0.179	0.51	0.885	1.38	2.845	5.335	5.32	5.31
ctxA/pESC-Leu glu 26.9.18	0.05	0.14	0.236	0.618	1.864	3.52	5.175	5.8	6.4
4.9.17	0.05	0.1885	0.531	0.885	1.37555	2.8315	5.35	5.335	5.51
	0.05	0.1585	0.454	0.773	1.315	2.765	5.375	5.31	5.345
pESC-Leu gal 26.9.18	0.05	0.08	0.11	0.26	0.587	1.65	2.72	3.8	5.15
4.9.17	0.05	0.131	0.242	0.34	0.5655	1.0485	2.735	3.665	5.12
	0.05	0.126	0.2165	0.3135	0.5075	0.9365	2.55	3.56	5.05
	0.05	0.07	0.091	0.14	0.238	0.389	0.54	0.86	1.185
4.9.17	0.05	0.139	0.1605	0.1935	0.261	0.407	0.7175	0.98	1.55
	0.05	0.1015	0.129	0.149	0.1895	0.31	0.483	0.706	1.21
Mean and sd
Culture	0	3:00:00	6:00:00	9:00:00	12:00:00	15:00:00	18:00:00	21:00:00	24h
pESC-Leu glu	0.05	0.173167	0.419333	0.792333	1.545	3.064	5.20333	5.45667	5.60833
	6.93889e-18	0.0331218	0.142598	0.117193	0.222823	0.32971	0.106171	0.244449	0.37688
ctxA/pESC-Leu glu	0.05	0.162333	0.407	0.758667	1.51818	3.03883	5.3	5.48167	5.75167
	6.93889e-18	0.0199847	0.124935	0.109472	0.245776	0.341318	0.0889757	0.225327	0.463363
pESC-Leu gal	0.05	0.112333	0.1895	0.3045	0.553333	1.21167	2.66833	3.675	5.10667
	6.93889e-18	0.0229541	0.0571708	0.0332741	0.0335766	0.313303	0.0838981	0.0982344	0.0418994
ctxA/pESC-Leu gal	0.05	0.1035	0.126833	0.160833	0.2295	0.368667	0.580167	0.848667	1.315
	6.93889e-18	0.0282046	0.0284146	0.0233892	0.0298021	0.0421294	0.0998585	0.112147	0.166483
