# Supplementary material for: Administration of novobiocin and apomorphine mitigates cholera toxin mediated cellular toxicity: Lessons from cholera toxin yeast model system
Source: PLoS One. 2024 Dec 5;19(12):e0315052. doi: 10.1371/journal.pone.0315052 (PMC11620602; doi:10.1371/journal.pone.0315052)
Supplement: S1 Data set — (ZIP) [file pone.0315052.s004.zip › minimal_data_set/Fig_1D_Raw.xlsx]

## Sheet: Sheet1
raw
9.8.21
Culture	0	3:00:00	6:00:00	9:00:00	12:00:00	15:00:00	18:00:00	21:00:00	24h	27h
gluC 1	0.05	0.068	0.146	0.352	0.884	1.94	3.29	4.14	4.25	4.19
gluC 2	0.05	0.072	0.142	0.354	0.914	1.86	3.25	4.1	4.22	4.14
gluC 3	0.05	0.076	0.15	0.368	0.94	2.08	3.42	4.28	4.27	4.25
glu ctX 1	0.05	0.079	0.158	0.408	1	2.3	3.44	4.15	4	4.24
glu ctX 2	0.05	0.078	0.15	0.398	0.998	2.18	3.33	4.15	4.08	4.21
glu ctX 3	0.05	0.078	0.152	0.382	0.98	2.09	3.38	4.21	4.22	4.39
galC 1	0.05	0.07	0.083	0.154	0.314	0.6	1.35	2.24	3.14	3.9
galC 2	0.05	0.07	0.077	0.14	0.28	0.58	1.26	2.19	3.07	4.1
galC 3	0.05	0.066	0.083	0.152	0.314	0.68	1.39	2.33	3.14	3.92
gal ctX 1	0.05	0.07	0.085	0.083	0.11	0.127	0.165	0.202	0.311	0.292
gal ctX 2	0.05	0.072	0.095	0.084	0.107	0.128	0.163	0.189	0.217	0.239
gal ctX 3	0.05	0.07	0.076	0.098	0.109	0.132	0.165	0.225	0.295	0.254
Mean and Sd
Culture	0	3:00:00	6:00:00	9:00:00	12:00:00	15:00:00	18:00:00	21:00:00	24h	27h
gluC	0.05	0.072	0.146	0.358	0.912667	1.96	3.32	4.17333	4.24667	4.19333
	6.93889e-18	0.00326599	0.00326599	0.00711805	0.0228813	0.0909212	0.0725718	0.0771722	0.020548	0.0449691
glu ctX	0.05	0.0783333	0.153333	0.396	0.992667	2.19	3.38333	4.17	4.1	4.28
	6.93889e-18	0.000471405	0.00339935	0.0107083	0.00899383	0.0860233	0.0449691	0.0282843	0.0909212	0.0787401
galC	0.05	0.0686667	0.081	0.148667	0.302667	0.62	1.33333	2.25333	3.11667	3.97333
	6.93889e-18	0.00188562	0.00282843	0.00618241	0.0160278	0.0432049	0.054365	0.0579272	0.0329983	0.0899383
gal ctX	0.05	0.0706667	0.0853333	0.0883333	0.108667	0.129	0.164333	0.205333	0.274333	0.261667
	6.93889e-18	0.000942809	0.0077603	0.00684755	0.00124722	0.00216025	0.000942809	0.0148847	0.0410636	0.022306
