# Supplementary material for: Administration of novobiocin and apomorphine mitigates cholera toxin mediated cellular toxicity: Lessons from cholera toxin yeast model system
Source: PLoS One. 2024 Dec 5;19(12):e0315052. doi: 10.1371/journal.pone.0315052 (PMC11620602; doi:10.1371/journal.pone.0315052)
Supplement: S1 Data set — (ZIP) [file pone.0315052.s004.zip › minimal_data_set/Fig_1F_Raw.xlsx]

## Sheet: Sheet1
Raw
Culture	0	3:00:00	6:00:00	9:00:00	12:00:00	15:00:00	18:00:00	21:00:00	24h	27h
Glu-c 4.2.21	0.1	0.233	1.146	4.45	5.34	6.61	6.55	8.53	8.04	8.39
Glu-c 25.1.21	0.1	0.24	1.51	2.12	3.51	4.92	6.32	7.72	8.61	9.8
Glu-c7.2.21	0.1	0.166	0.944	2.616	6.68	7.04	7.61	8.25	8.72	8.57
glu-ctx 4.2.21	0.1	0.117	0.466	1.65	3.33	5.59	5.31	6.65	5.97	6.14
glu-ctx 25.1.21	0.1	0.178	0.48	1.5	2.53	3.722	4.78	5.91	6.49	7.2
glu-ctx 7.2.21	0.1	0.137	0.316	1.02	2.35	5.62	5.88	5.86	6.01	6.24
gal-c 4.2.21	0.1	0.177	0.373	1.135	2.7	5.61	8.32	9.72	9.39	9.76
gal-c 25.1.21	0.1	0.244	0.578	1.14	3.48	5.915	6.831	8	9.69	10.6
gal-c 7.2.21	0.1	0.168	0.39	1.092	2.64	6.61	8.85	9.61	9.86	9.93
Gal-ctx 4.2.21	0.1	0.125	0.16	0.183	0.224	0.293	0.418	1.51	1.32	1.47
Gal-ctx 50 25.1.21	0.1	0.168	0.201	0.273	0.489	0.792	1.18	1.66	2.2	5.2
Gal-ctx 7.2.21	0.1	0.136	0.159	0.174	0.228	0.332	0.6	1.1	1.96	3.82
Mean and Sd
Culture	0	3:00:00	6:00:00	9:00:00	12:00:00	15:00:00	18:00:00	21:00:00	24h	27h
Glu-c	0.1	0.213	1.2	3.062	5.17667	6.19	6.82667	8.16667	8.45667	8.92
Glu-c	1.38778e-17	0.0333567	0.234202	1.00214	1.29929	0.915023	0.561803	0.33589	0.298031	0.626578
glu-ctx	0.1	0.144	0.420667	1.39	2.73667	4.97733	5.32333	6.14	6.15667	6.52667
glu-ctx	1.38778e-17	0.0253903	0.0742309	0.268701	0.425937	0.887739	0.449172	0.361202	0.236267	0.477866
gal-c	0.1	0.196333	0.447	1.12233	2.94	6.045	8.00033	9.11	9.64667	10.0967
gal-c	1.38778e-17	0.0339051	0.0928906	0.0215458	0.382623	0.418469	0.854685	0.786172	0.194308	0.362614
Gal-ctx	0.1	0.143	0.173333	0.21	0.313667	0.472333	0.732667	1.42333	1.82667	3.49667
Gal-ctx	1.38778e-17	0.0182392	0.0195675	0.044699	0.12399	0.226599	0.324922	0.23669	0.371424	1.53983
