# Supplementary material for: Administration of novobiocin and apomorphine mitigates cholera toxin mediated cellular toxicity: Lessons from cholera toxin yeast model system
Source: PLoS One. 2024 Dec 5;19(12):e0315052. doi: 10.1371/journal.pone.0315052 (PMC11620602; doi:10.1371/journal.pone.0315052)
Supplement: S1 Data set — (ZIP) [file pone.0315052.s004.zip › minimal_data_set/Fig_2E_raw.xlsx]

## Sheet: Sheet1
Raw	26.3.21
Culture	0	3:00:00	6:00:00	9:00:00	12:00:00	15:00:00	18:00:00	21:00:00	24h	27h			Mean and SD
														0h	3:00:00	6:00:00	9:00:00	12:00:00	15:00:00	18:00:00	21:00:00	24h	27h
gal-c	0.1	0.164	0.374	1.11	4.15	7.7	8.94	9.48	9.66	10.26
gal-C	0.1	0.199	0.468	1.12	3.41	6.82	8.89	9.08	9.55	10.33			gal-c	0.1	0.163667	0.368667	0.975333	3.29	6.6	8.60667	9.08333	9.59	10.2333
gal-c	0.1	0.128	0.264	0.696	2.31	5.28	7.99	8.69	9.56	10.11				1.38778e-17	0.0289866	0.083368	0.197561	0.755954	1.00013	0.436527	0.322525	0.0496655	0.0917727
Gal-ctx	0.1	0.11	0.109	0.123	0.15	0.2	0.41	0.498	0.65	1.31
Gal-ctx	0.1	0.103	0.105	0.126	0.161	0.198	0.42	0.534	0.79	1.48			Gal-ctx	0.1	0.11	0.121333	0.153333	0.187	0.252	0.472667	0.694	1.13667	2.18667
Gal-ctx	0.1	0.117	0.15	0.211	0.25	0.358	0.588	1.05	1.97	3.77				1.38778e-17	0.00571548	0.0203361	0.0407949	0.0447735	0.0749578	0.0816551	0.252159	0.592021	1.12173
100+100 control	0.1	0.16	0.3	0.738	2.54	5.55	8.35	9.06	9.94	10.27
100+100 control	0.1	0.167	0.374	1.13	4.12	7.58	9.33	9.7	9.88	10.11			100+100 control	0.1	0.164	0.351333	1.01933	3.48333	6.96667	8.91667	9.42667	9.96	10.1767
100+100 control	0.1	0.165	0.38	1.19	3.79	7.77	9.07	9.52	10.06	10.15				1.38778e-17	0.00294392	0.0363807	0.200435	0.680506	1.00473	0.414514	0.269485	0.0748331	0.0679869
Apo 20	0.1	0.125	0.146	0.196	0.311	0.472	0.802	1.62	3.22	6.18
Apo 20	0.1	0.119	0.118	0.135	0.172	0.264	0.502	0.598	0.8	1.39			Apo 20	0.1	0.124667	0.128	0.161	0.225333	0.321333	0.619333	0.957333	1.65333	3.07
Apo 20	0.1	0.13	0.12	0.152	0.193	0.228	0.554	0.654	0.94	1.64				1.38778e-17	0.00449691	0.0127541	0.0257034	0.0611792	0.107546	0.130898	0.469133	1.10927	2.20147
Apo20+20	0.1	0.118	0.14	0.198	0.309	0.532	0.888	1.78	3.39	6.45
Apo20+20	0.1	0.114	0.118	0.128	0.177	0.31	0.54	0.699	1.22	2.61			Apo20+20	0.1	0.113667	0.122	0.15	0.222	0.381333	0.652667	1.05433	1.93	3.91667
Apo 20+20	0.1	0.109	0.108	0.124	0.18	0.302	0.53	0.684	1.18	2.69				1.38778e-17	0.00368179	0.0133666	0.0339804	0.0615305	0.106587	0.166456	0.51316	1.03251	1.79163
Apo 50	0.1	0.114	0.141	0.198	0.34	0.552	0.95	2.06	3.79	6.93
Apo 50	0.1	0.108	0.11	0.118	0.164	0.342	0.571	0.666	0.87	1.58			Apo50	0.1	0.113	0.124	0.150333	0.225667	0.406667	0.694	1.13267	1.861	3.34333
Apo 50	0.1	0.117	0.121	0.135	0.173	0.326	0.561	0.672	0.923	1.52				1.38778e-17	0.00374166	0.0128323	0.0344125	0.0809293	0.102974	0.181065	0.655728	1.36418	2.53627
Apo50+50	0.1	0.131	0.158	0.208	0.334	0.581	1.1	2.56	3.95	6.89
Apo50+50	0.1	0.103	0.104	0.118	0.163	0.404	0.61	0.764	1.42	3.18			Apo50+50	0.1	0.118	0.127	0.152333	0.223667	0.467	0.763333	1.36467	2.3	4.52667
Apo 50+50	0.1	0.12	0.119	0.131	0.174	0.416	0.58	0.77	1.53	3.51				1.38778e-17	0.0115181	0.0227596	0.0397185	0.0781466	0.0807589	0.238374	0.845232	1.16759	1.67655
Apo 100	0.1	0.119	0.117	0.125	0.164	0.282	0.54	0.634	0.859	1.51
Apo 100	0.1	0.112	0.111	0.132	0.171	0.312	0.52	0.606	0.874	1.56			Apo 100	0.1	0.12	0.128333	0.153333	0.219333	0.367333	0.637333	1.00667	1.691	3.11333
Apo 100	0.1	0.129	0.157	0.203	0.323	0.508	0.852	1.78	3.34	6.27				1.38778e-17	0.00697615	0.0204179	0.0352357	0.0733591	0.100218	0.152012	0.546949	1.16604	2.23219
Apo100+100	0.1	0.125	0.152	0.18	0.319	0.561	0.911	1.94	3.39	6.25
Apo100+100	0.1	0.107	0.109	0.126	0.162	0.311	0.56	0.682	1.22	2.69			Apo100+100	0.1	0.116333	0.126333	0.148333	0.217667	0.381	0.667	1.10867	1.96333	3.89
Apo 100+100	0.1	0.117	0.118	0.139	0.172	0.271	0.53	0.704	1.28	2.73				1.38778e-17	0.00736357	0.0185173	0.0230121	0.0717697	0.128323	0.172968	0.58791	1.0091	1.66885
