# Supplementary material for: Administration of novobiocin and apomorphine mitigates cholera toxin mediated cellular toxicity: Lessons from cholera toxin yeast model system
Source: PLoS One. 2024 Dec 5;19(12):e0315052. doi: 10.1371/journal.pone.0315052 (PMC11620602; doi:10.1371/journal.pone.0315052)
Supplement: S1 Data set — (ZIP) [file pone.0315052.s004.zip › minimal_data_set/Fig_3B_Raw.xlsx]

## Sheet: Sheet1
Raw												Mean and Sd
Culture	0	3:00:00	6:00:00	9:00:00	12:00:00	15:00:00	18:00:00	21:00:00	24h	27h		Culture	0	3:00:00	6:00:00	9:00:00	12:00:00	15:00:00	18:00:00	21:00:00	24h	27h
gal-c 28.1.21 , 16.2.21	0.1	0.211	0.416	1.206	3.13	5.56	7.48	9.41	9.99	10.21		gal-c	0.1	0.158667	0.314	1.01333	2.58	5.43333	8	9.00667	9.44667	9.83667
	0.1	0.12	0.25	0.89	2.26	5.34	8.13	8.76	9.07	9.71			1.38778e-17	0.0383869	0.0729018	0.138008	0.39064	0.0928559	0.38271	0.287557	0.393644	0.268494
	0.1	0.145	0.276	0.944	2.35	5.4	8.39	8.85	9.28	9.59
Gal-ctx 28.1.21, 16.2.21	0.1	0.134	0.166	0.193	0.236	0.32	0.53	0.74	1.06	2.17		Gal-ctx	0.1	0.114667	0.134333	0.134333	0.164	0.223333	0.486667	0.61	0.899333	2.07667
	0.1	0.098	0.109	0.09	0.101	0.137	0.4	0.48	0.678	1.85			1.38778e-17	0.0148174	0.0236972	0.0432538	0.0554797	0.0750659	0.0612826	0.106145	0.161743	0.161107
	0.1	0.112	0.128	0.12	0.155	0.213	0.53	0.61	0.96	2.21
400-c 28.1.21, 16.2.21	0.1	0.172	0.396	1.094	2.76	6.37	8.67	9.29	9.98	10.1		400-c	0.1	0.142667	0.308	0.961333	2.40833	5.71667	8.43	8.99333	9.34667	9.66667
	0.1	0.113	0.23	0.84	2.135	5.4	8.36	8.81	8.97	9.34			1.38778e-17	0.0240878	0.0681371	0.104004	0.261098	0.462049	0.174547	0.211713	0.450506	0.319305
	0.1	0.143	0.298	0.95	2.33	5.38	8.26	8.88	9.09	9.56
100-ctx 28.1.21, 16.2.21	0.1	0.144	0.173	0.295	0.42	0.794	1.248	1.702	2.99	5.67		100-ctx	0.1	0.109333	0.128333	0.182333	0.258333	0.433	0.839333	1.10067	1.78767	3.83
	0.1	0.093	0.104	0.11	0.16	0.228	0.59	0.73	1.16	2.79			1.38778e-17	0.0245266	0.0316263	0.0807314	0.115205	0.256048	0.291297	0.429031	0.850453	1.30476
	0.1	0.091	0.108	0.142	0.195	0.277	0.68	0.87	1.213	3.03
200-ctx, 28.1.21, 16.2.21	0.1	0.113	0.137	0.26	0.398	0.652	0.994	2.78	3.26	5.69		200-ctx	0.1	0.0976667	0.117	0.18	0.265667	0.424667	0.814667	1.59667	2.29667	4.50667
	0.1	0.085	0.111	0.13	0.19	0.301	0.73	1	1.86	4.02			1.38778e-17	0.0115854	0.0145144	0.0571548	0.0938947	0.160956	0.126874	0.836753	0.68217	0.841124
	0.1	0.095	0.103	0.15	0.209	0.321	0.72	1.01	1.77	3.81
300-ctx, 28.1.21, 16.2.21	0.1	0.128	0.149	0.354	0.63	1.036	1.406	3.51	4.3	6.75		300-ctx	0.1	0.101667	0.112667	0.218	0.362667	0.604333	1.082	2.07333	2.90333	5.52667
	0.1	0.092	0.098	0.15	0.231	0.395	0.95	1.45	2.25	5.09			1.38778e-17	0.0188385	0.02585	0.0961665	0.18904	0.305281	0.230408	1.01883	0.988276	0.876749
	0.1	0.085	0.091	0.15	0.227	0.382	0.89	1.26	2.16	4.74
400-ctx 28.1.21, 16.2.21	0.1	0.132	0.142	0.26	0.432	1.002	2.08	3.89	6.43	8.1		400-ctx	0.1	0.105333	0.112667	0.216667	0.359333	0.689667	1.3	2.35667	3.90333	6.41667
	0.1	0.087	0.095	0.2	0.338	0.555	0.96	1.67	2.76	5.72			1.38778e-17	0.0192931	0.0208859	0.0309121	0.0528226	0.22155	0.553052	1.0862	1.78931	1.19617
	0.1	0.097	0.101	0.19	0.308	0.512	0.86	1.51	2.52	5.43
