# Supplementary material for: Administration of novobiocin and apomorphine mitigates cholera toxin mediated cellular toxicity: Lessons from cholera toxin yeast model system
Source: PLoS One. 2024 Dec 5;19(12):e0315052. doi: 10.1371/journal.pone.0315052 (PMC11620602; doi:10.1371/journal.pone.0315052)
Supplement: S1 Data set — (ZIP) [file pone.0315052.s004.zip › minimal_data_set/Fig_4B_Live_cell_raw.xlsx]

## Sheet: Sheet 1
Table 1
	Live cell % (10.3.22)	Live cell %(9.9.22)	Mean	Std dev	T test
Untreated	80.2	89.6	84.9	6.6468
CT 10 ng/ml	49.3	62.4	55.85	9.2631
CT10+Apo 10 µM	99.5	75.7	87.6	16.8291	0.0722077
CT10+Apo 20 µM	64.8	82	73.4	12.1622	0.122987
CT10+Novo 100 µM	59.6	81.9	70.75	15.7685	0.18418
CT10+Novo 200 µM	64.1	88.8	76.45	17.4655	0.139253
CT10+Apo 10 µM + Novo 100 µM	68.7	85.2	76.95	11.6673	0.0915452
CT 40 ng/ml	32.2	74.9	53.55	30.1935
CT40+Apo 10 µM	46.6	83.8	65.2	26.3044	0.360328
CT40+Apo 20 µM	53.7	85.7	69.7	22.6274	0.303252
CT40+Novo 100 µM	36.3	93.9	65.1	40.7294	0.388941
CT40+Novo 200 µM	67	87.3	77.15	14.3543	0.21165
CT40+Apo 10 µM + Novo 100 µM	63.1	83.3	73.2	14.2836	0.246471
