# Supplementary material for: Administration of novobiocin and apomorphine mitigates cholera toxin mediated cellular toxicity: Lessons from cholera toxin yeast model system
Source: PLoS One. 2024 Dec 5;19(12):e0315052. doi: 10.1371/journal.pone.0315052 (PMC11620602; doi:10.1371/journal.pone.0315052)
Supplement: S1 Data set — (ZIP) [file pone.0315052.s004.zip › minimal_data_set/Fig_4B_MFI_raw.xlsx]

## Sheet: Sheet 4
Table 1
	SET 2 9.9.22			MFI FITC (10.3.22)			MEAN	STD DEV			Fold change in MFI 9.9.22	Fold change in MFI 10.3.22	Average	Std Dev	t test
	MFI (FITC)	MFI (test - unstained)	Fold change in MFI	MFI	MFI (test - unstained)	Fold change in MFI				Control	1	1	1	0
Control	85.5	40.9	1	115	67.7	1	1	0		CT 10	9.34963	8.2969	8.82327	0.526368
CT 10	427	382.4	9.34963	609	561.7	8.2969	8.82327	0.744396		CT 10 + apo 10	2.33252	-0.574889	0.878815	1.4537	0.0179243
CT 10 + apo 10	140	95.4	2.33252	8.38	-38.92	-0.574889	0.878815	2.05585		CT 10 + apo 20	2.45477	1.88626	2.17052	0.284252	0.00399443
CT 10 + apo 20	145	100.4	2.45477	175	127.7	1.88626	2.17052	0.401994		CT 10 + novo 100	3.06601	1.53176	2.29889	0.767128	0.00986683
CT 10 + novo 100	170	125.4	3.06601	151	103.7	1.53176	2.29889	1.08488		CT 10 + novo 200	3.84841	3.83604	3.84223	0.0061847	0.00549245
CT 10 + novo 200	202	157.4	3.84841	307	259.7	3.83604	3.84223	0.00874649		CT 10 + apo 10 + novo 100	3.45721	1.04431	2.25076	1.20645	0.018923
CT 10 + apo 10 + novo 100	186	141.4	3.45721	118	70.7	1.04431	2.25076	1.70618		CT 40	9.54523	14.0133	11.7793	2.23403
CT 40	435	390.4	9.54523	996	948.7	14.0133	11.7793	3.1594		CT 40 + apo 10	1.84352	0.985229	1.41437	0.429146	0.0224741
CT 40 + apo 10	120	75.4	1.84352	114	66.7	0.985229	1.41437	0.606904		CT 40 + apo 20	1.77017	5.46086	3.61551	1.84534	0.0531367
CT 40 + apo 20	117	72.4	1.77017	417	369.7	5.46086	3.61551	2.60971		CT 40 + novo 100	3.70171	12.2851	7.9934	4.29168	0.257936
CT 40 + novo 100	196	151.4	3.70171	879	831.7	12.2851	7.9934	6.06936		CT 40 + novo 200	4.65526	2.06352	3.35939	1.29587	0.0412984
CT 40 + novo 200	235	190.4	4.65526	187	139.7	2.06352	3.35939	1.83264		CT 40 + apo 10 + novo 100	1.84352	1.54653	1.69502	0.148496	0.0229631
CT 40 + apo 10 + novo 100	120	75.4	1.84352	152	104.7	1.54653	1.69502	0.210005
UNSTAINED	44.6	0		47.3	0	0	0
UNSTAINED		0	0
	[27-09-2022	15:06:44	/Folder1/Book1	(2459849.629676)]
	ANOVAOneWay	(27-09-2022	15:06:42)
		Input	Data
		----------------------------------------------------------------------------
		Data	Range
		----------------------------------------------------------------------------
		CT	5	[Book1]Sheet1!A"CT	5"	[1*:2*]
		CT	5	+	apo	10	[Book1]Sheet1!B"CT	5	+	apo	10"	[1*:2*]
		CT	5	+	apo	20	[Book1]Sheet1!C"CT	5	+	apo	20"	[1*:2*]
		CT	5	+	novo	100	[Book1]Sheet1!D"CT	5	+	novo	100"	[1*:2*]
		CT	5	+	novo	200	[Book1]Sheet1!E"CT	5	+	novo	200"	[1*:2*]
		CT	5	+	apo	10	+	novo	100	[Book1]Sheet1!F"CT	5	+	apo	10	+	novo	100"	[1*:2*]
		Descriptive	Statistics
		-----------------------------------------------------------------------------------------------------
		N	Analysis	N	Missing	Mean	Standard	Deviation	SE	of	Mean
		-----------------------------------------------------------------------------------------------------
		CT	5	2	0	8.82327	0.744396	0.526368
		CT	5	+	apo	10	2	0	0.878815	2.05585	1.4537
		CT	5	+	apo	20	2	0	2.17052	0.401994	0.284252
		CT	5	+	novo	100	2	0	2.29889	1.08488	0.767128
		CT	5	+	novo	200	2	0	3.84223	0.00874649	0.0061847
		CT	5	+	apo	10	+	novo	100	2	0	2.25076	1.70618	1.20645
		One	Way	ANOVA
		Overall	ANOVA
		-------------------------------------------------------------------------------
		DF	Sum	of	Squares	Mean	Square	F	Value	Prob>F
		-------------------------------------------------------------------------------
		Model	5	80.011	16.0022	10.6323	0.00608052
		Error	6	9.03032	1.50505
		Total	11	89.0414
		Null	Hypothesis:	The	means	of	all	levels	are	equal.
		Alternative	Hypothesis:	The	means	of	one	or	more	levels	are	different.
		At	the	0.05	level,	the	population	means	are	significantly	different.
		Fit	Statistics
		-----------------------------------------------------------------------
		R-Square	Coeff	Var	Root	MSE	Data	Mean
		-----------------------------------------------------------------------
		0.898583	0.363239	1.22681	3.37741
		Means	Comparisons
		Tukey	Test
		------------------------------------------------------------------------------------------------------------------------------------------------------------------
		MeanDiff	SEM	q	Value	Prob	Alpha	Sig	LCL	UCL
		------------------------------------------------------------------------------------------------------------------------------------------------------------------
		CT	5	+	apo	10	CT	5	-7.94445	1.22681	9.15805	0.00493567	0.05	1	-12.827	-3.06195
		CT	5	+	apo	20	CT	5	-6.65275	1.22681	7.66903	0.0121136	0.05	1	-11.5353	-1.77025
		CT	5	+	apo	20	CT	5	+	apo	10	1.2917	1.22681	1.48902	0.883633	0.05	0	-3.5908	6.1742
		CT	5	+	novo	100	CT	5	-6.52438	1.22681	7.52104	0.0133248	0.05	1	-11.4069	-1.64188
		CT	5	+	novo	100	CT	5	+	apo	10	1.42007	1.22681	1.637	0.841933	0.05	0	-3.46243	6.30257
		CT	5	+	novo	100	CT	5	+	apo	20	0.128371	1.22681	0.147981	0.999997	0.05	0	-4.75413	5.01087
		CT	5	+	novo	200	CT	5	-4.98104	1.22681	5.74194	0.0459389	0.05	1	-9.86354	-0.0985382
		CT	5	+	novo	200	CT	5	+	apo	10	2.96341	1.22681	3.4161	0.280881	0.05	0	-1.91909	7.84591
		CT	5	+	novo	200	CT	5	+	apo	20	1.67171	1.22681	1.92708	0.746699	0.05	0	-3.21079	6.55421
		CT	5	+	novo	200	CT	5	+	novo	100	1.54334	1.22681	1.7791	0.79708	0.05	0	-3.33916	6.42584
		CT	5	+	apo 10+	10	+	novo	100	CT	5	-6.5725	1.22681	7.57652	0.0128555	0.05	1	-11.455	-1.69
		CT	5	+	apo	10	+	novo	100	CT	5	+	apo	10	1.37195	1.22681	1.58153	0.858231	0.05	0	-3.51055	6.25445
		CT	5	+	apo	10	+	novo	100	CT	5	+	apo	20	0.0802476	1.22681	0.0925062	0.999999	0.05	0	-4.80225	4.96275
		CT	5	+	apo	10	+	novo	100	CT	5	+	novo	100	-0.0481233	1.22681	0.0554746	1	0.05	0	-4.93062	4.83438
		CT	5	+	apo	10	+	novo	100	CT	5	+	novo	200	-1.59146	1.22681	1.83458	0.778557	0.05	0	-6.47396	3.29104
	[27-09-2022
	ANOVAOneWay
